# Supplementary material for: Long noncoding RNA MEG3 suppresses podocyte injury in diabetic nephropathy by inactivating Wnt/β-catenin signaling
Source: PeerJ. 2019 Nov 28;7:e8016. doi: 10.7717/peerj.8016 (PMC6885352; doi:10.7717/peerj.8016)
Supplement: Supplemental Information 1 [file peerj-07-8016-s001.zip]

Archive with 6 entries (5 files):
- Raw Data/Fig1.xlsx
- Raw Data/Fig2.xlsx
- Raw Data/Fig3.xlsx
- Raw Data/Fig4.xlsx
- Raw Data/Fig5.xlsx
- Raw Data/
