# Supplementary material for: Long noncoding RNA MEG3 suppresses podocyte injury in diabetic nephropathy by inactivating Wnt/β-catenin signaling
Source: PeerJ. 2019 Nov 28;7:e8016. doi: 10.7717/peerj.8016 (PMC6885352; doi:10.7717/peerj.8016)
Supplement: Supplemental Information 1 [file peerj-07-8016-s001.zip › Raw Data/Fig1.xlsx]

## Sheet: A(MEG3)
	Hole location	channel	CT value	TM value	type	Name of the target	Group no.
	A01	FAM	11.23	80.5	unknown	mok	0
	A02	FAM	11.32	80.5	unknown	mok	0
	A03	FAM	11.25	80.5	unknown	mok	0
	A04	FAM	11.45	80.5	unknown	mok	0
	A05	FAM	11.47	80.5	unknown	mok	0	normal
	A06	FAM	11.52	80.5	unknown	mok	0
	A07	FAM	11.26	80.5	unknown	mok	0
	A08	FAM	11.27	80.5	unknown	mok	0
	A09	FAM	11.19	80.5	unknown	mok	0
	A10	FAM	11.32	80.5	unknown	mok	0
	A11	FAM	11.39	80.5	unknown	mok	0		GAPDH
	A12	FAM	11.19	80.5	unknown	mok	0
	B01	FAM	11.56	80.5	unknown	mok	0
	B02	FAM	11.58	80.5	unknown	mok	0
	B03	FAM	11.69	80.5	unknown	mok	0	DN
	B04	FAM	11.36	80.5	unknown	mok	0
	B05	FAM	11.24	80.5	unknown	mok	0
	B06	FAM	11.3	80.5	unknown	mok	0
	B07	FAM	11.21	80.5	unknown	mok	0
	B08	FAM	11.21	80.5	unknown	mok	0
	B09	FAM	11.18	80.5	unknown	mok	0
	B10	FAM	28.03	81	unknown	mok	0
	B11	FAM	28.18	81	unknown	mok	0
	B12	FAM	28.07	81	unknown	mok	0
	C01	FAM	29.86	81	unknown	mok	0
	C02	FAM	28.01	81	unknown	mok	0	normal
	C03	FAM	28.08	81	unknown	mok	0
	C04	FAM	28.02	81	unknown	mok	0
	C05	FAM	28.22	81	unknown	mok	0
	C06	FAM	28.14	81	unknown	mok	0
	C07	FAM	29.17	81	unknown	mok	0
	C08	FAM	29.33	81	unknown	mok	0
	C09	FAM	29.18	81	unknown	mok	0
	C10	FAM	29.09	81	unknown	mok	0		MEG3
	C11	FAM	29.35	81	unknown	mok	0
	C12	FAM	29.01	81	unknown	mok	0	DN
	D01	FAM	29.2	81	unknown	mok	0
	D02	FAM	29.45	81	unknown	mok	0
	D03	FAM	29.12	81	unknown	mok	0
	D04	FAM	29.18	81	unknown	mok	0
	D05	FAM	29.36	81	unknown	mok	0
	D06	FAM	29.09	81	unknown	mok	0

## Sheet: B(MEG3) 
	Hole location	channel	CT value	TM value	type	Name of the target	Group no.
	A01	FAM	11.21	80.5	unknown	mok	0
	A02	FAM	11.37	80.5	unknown	mok	0	NG(5mM)
	A03	FAM	11.22	80.5	unknown	mok	0
	A04	FAM	11.35	80.5	unknown	mok	0
	A05	FAM	11.31	80.5	unknown	mok	0	Mannitol(30mM)		GAPDH
	A06	FAM	11.19	80.5	unknown	mok	0
	A07	FAM	11.36	80.5	unknown	mok	0
	A08	FAM	11.24	80.5	unknown	mok	0	HG(30mM)
	A09	FAM	11.3	80.5	unknown	mok	0
	A10	FAM	27.25	81	unknown	mok	0
	A11	FAM	27.41	81	unknown	mok	0	NG(5mM)
	A12	FAM	27.49	81	unknown	mok	0
	B01	FAM	27.32	81	unknown	mok	0
	B02	FAM	27.45	81	unknown	mok	0	Mannitol(30mM)		MEG3
	B03	FAM	27.56	81	unknown	mok	0
	B04	FAM	29.22	81	unknown	mok	0
	B05	FAM	29.08	81	unknown	mok	0	HG(30mM)
	B06	FAM	28.91	81	unknown	mok	0

## Sheet: C(MEG3) 
	Hole location	channel	CT value	TM value	type	Name of the target	Group no.
	A01	FAM	11.19	80.5	unknown	mok	0
	A02	FAM	11.34	80.5	unknown	mok	0	12
	A03	FAM	11.27	80.5	unknown	mok	0
	A04	FAM	11.32	80.5	unknown	mok	0
	A05	FAM	11.43	80.5	unknown	mok	0	36	DMSO
	A06	FAM	11.71	80.5	unknown	mok	0
	A07	FAM	11.31	80.5	unknown	mok	0
	A08	FAM	11.44	80.5	unknown	mok	0	72
	A09	FAM	11.44	80.5	unknown	mok	0			GAPDH
	A10	FAM	11.24	80.5	unknown	mok	0
	A11	FAM	11.23	80.5	unknown	mok	0	12
	A12	FAM	11.31	80.5	unknown	mok	0
	B01	FAM	11.47	80.5	unknown	mok	0
	B02	FAM	11.66	80.5	unknown	mok	0	36	DMSO+HG
	B03	FAM	11.69	80.5	unknown	mok	0
	B04	FAM	11.41	80.5	unknown	mok	0
	B05	FAM	11.31	80.5	unknown	mok	0	72
	B06	FAM	11.21	80.5	unknown	mok	0
	B07	FAM	28.25	81	unknown	mok	0
	B08	FAM	28.47	81	unknown	mok	0	12
	B09	FAM	28.19	81	unknown	mok	0
	C01	FAM	28.69	81	unknown	mok	0
	C02	FAM	28.71	81	unknown	mok	0	36	DMSO
	C03	FAM	28.27	81	unknown	mok	0
	C04	FAM	28.11	81	unknown	mok	0
	C05	FAM	28.68	81	unknown	mok	0	72
	C06	FAM	28.22	81	unknown	mok	0			MEG3
	C07	FAM	28.42	81	unknown	mok	0
	C08	FAM	28.47	81	unknown	mok	0	12
	C09	FAM	28.78	81	unknown	mok	0
	C10	FAM	29.28	81	unknown	mok	0
	C11	FAM	29.41	81	unknown	mok	0	36	DMSO+HG
	C12	FAM	29.17	81	unknown	mok	0
	D01	FAM	29.94	81	unknown	mok	0
	D02	FAM	30.01	81	unknown	mok	0	72
	D03	FAM	30.16	81	unknown	mok	0

## Sheet: D(MEG3)
	Hole location	channel	CT value	TM value	type	Name of the target	Group no.
	A01	FAM	10.21	80.5	unknown	mok	0	GLUCOSE
	A02	FAM	10.32	80.5	unknown	mok	0	(5mM)
	A03	FAM	10.27	80.5	unknown	mok	0
	A04	FAM	10.33	80.5	unknown	mok	0
	A05	FAM	10.19	80.5	unknown	mok	0	(15mM)		GAPDH
	A06	FAM	10.41	80.5	unknown	mok	0
	A07	FAM	10.37	80.5	unknown	mok	0
	A08	FAM	10.39	80.5	unknown	mok	0	(30mM)
	A09	FAM	10.42	80.5	unknown	mok	0
	A10	FAM	27.71	81	unknown	mok	0
	A11	FAM	27.85	81	unknown	mok	0	(5mM)
	A12	FAM	27.68	81	unknown	mok	0
	B01	FAM	27.86	81	unknown	mok	0
	B02	FAM	27.68	81	unknown	mok	0	(15mM)		MEG3
	B03	FAM	27.74	81	unknown	mok	0
	B04	FAM	29.51	81	unknown	mok	0
	B05	FAM	29.47	81	unknown	mok	0	(30mM)
	B06	FAM	29.4	81	unknown	mok	0

## Sheet: F(RT-PCR)
	Hole location	channel	CT value	TM value	type	Name of the target	Group no.
	A01	FAM	10.91	80.5	unknown	mok	0
	A02	FAM	10.76	80.5	unknown	mok	0	GAPDH
	A03	FAM	10.85	80.5	unknown	mok	0
	A04	FAM	23.58	80.5	unknown	mok	0
	A05	FAM	23.74	80.5	unknown	mok	0	CTNNB1
	A06	FAM	23.76	80.5	unknown	mok	0
	A07	FAM	24.15	81	unknown	mok	0		12H
	A08	FAM	24.36	81	unknown	mok	0	Snail
	A09	FAM	24.29	81	unknown	mok	0
	A10	FAM	21.22	81	unknown	mok	0
	A11	FAM	21.63	81	unknown	mok	0	α-SMA
	A12	FAM	21.47	81	unknown	mok	0
	B01	FAM	19.86	81	unknown	mok	0
	B02	FAM	19.55	81	unknown	mok	0	Podocin
	B03	FAM	19.84	81	unknown	mok	0
	B04	FAM	10.28	80.5	unknown	mok	0
	B05	FAM	10.41	80.5	unknown	mok	0	GAPDH
	B06	FAM	10.31	80.5	unknown	mok	0
	B07	FAM	21.86	80.5	unknown	mok	0
	B08	FAM	21.97	80.5	unknown	mok	0	CTNNB1
	B09	FAM	22.04	80.5	unknown	mok	0
	B10	FAM	22.73	81	unknown	mok	0		72H
	B11	FAM	22.54	81	unknown	mok	0	Snail
	B12	FAM	22.75	81	unknown	mok	0
	C01	FAM	19.44	81	unknown	mok	0
	C02	FAM	19.58	81	unknown	mok	0	α-SMA
	C03	FAM	19.72	81	unknown	mok	0
	C04	FAM	20.19	81	unknown	mok	0
	C05	FAM	20.27	81	unknown	mok	0	Podocin
	C06	FAM	20.31	81	unknown	mok	0

## Sheet: H(RT-PCR)
	Hole location	channel	CT value	TM value	type	Name of the target	Group no.
	A01	FAM	10.55	80.5	unknown	mok	0
	A02	FAM	10.43	80.5	unknown	mok	0	GAPDH
	A03	FAM	10.62	80.5	unknown	mok	0
	A04	FAM	23.31	80.5	unknown	mok	0
	A05	FAM	23.49	80.5	unknown	mok	0	CTNNB1
	A06	FAM	23.51	80.5	unknown	mok	0
	A07	FAM	23.99	81	unknown	mok	0		Glucose 5mM
	A08	FAM	24.02	81	unknown	mok	0	Snail
	A09	FAM	24.12	81	unknown	mok	0
	A10	FAM	21.13	81	unknown	mok	0
	A11	FAM	21.35	81	unknown	mok	0	α-SMA
	A12	FAM	21.32	81	unknown	mok	0
	B01	FAM	19.63	81	unknown	mok	0
	B02	FAM	19.73	81	unknown	mok	0	Podocin
	B03	FAM	19.59	81	unknown	mok	0
	B04	FAM	10.92	80.5	unknown	mok	0
	B05	FAM	10.85	80.5	unknown	mok	0	GAPDH
	B06	FAM	10.87	80.5	unknown	mok	0
	B07	FAM	22.64	80.5	unknown	mok	0
	B08	FAM	22.48	80.5	unknown	mok	0	CTNNB1
	B09	FAM	22.57	80.5	unknown	mok	0
	B10	FAM	23.55	81	unknown	mok	0		Glucose 30mM
	B11	FAM	23.41	81	unknown	mok	0	Snail
	B12	FAM	23.31	81	unknown	mok	0
	C01	FAM	20.34	81	unknown	mok	0
	C02	FAM	20.47	81	unknown	mok	0	α-SMA
	C03	FAM	20.58	81	unknown	mok	0
	C04	FAM	20.85	81	unknown	mok	0
	C05	FAM	20.88	81	unknown	mok	0	Podocin
	C06	FAM	21.04	81	unknown	mok	0
