# Supplementary material for: Long noncoding RNA MEG3 suppresses podocyte injury in diabetic nephropathy by inactivating Wnt/β-catenin signaling
Source: PeerJ. 2019 Nov 28;7:e8016. doi: 10.7717/peerj.8016 (PMC6885352; doi:10.7717/peerj.8016)
Supplement: Supplemental Information 1 [file peerj-07-8016-s001.zip › Raw Data/Fig2.xlsx]

## Sheet: A(MEG3)
	Hole location	channel	CT value	TM value	type	Name of the target	Group no.
	A01	FAM	10.98	80.5	unknown	mok	0
	A02	FAM	10.86	80.5	unknown	mok	0		PCDNA3
	A03	FAM	11.02	80.5	unknown	mok	0
	A04	FAM	10.85	80.5	unknown	mok	0
	A05	FAM	10.69	80.5	unknown	mok	0		PCDNA3-MEG3
	A06	FAM	10.89	80.5	unknown	mok	0				GADPH
	A07	FAM	11.01	80.5	unknown	mok	0
	A08	FAM	10.87	80.5	unknown	mok	0		PCDNA3+HG
	A09	FAM	10.94	80.5	unknown	mok	0
	A10	FAM	11.03	80.5	unknown	mok	0
	A11	FAM	11.05	80.5	unknown	mok	0		PCDNA3-MEG3+HG
	A12	FAM	10.89	80.5	unknown	mok	0
	C01	FAM	27.75	81	unknown	mok	0
	C02	FAM	27.81	81	unknown	mok	0		PCDNA3
	C03	FAM	27.63	81	unknown	mok	0
	C04	FAM	25.81	81	unknown	mok	0
	C05	FAM	25.97	81	unknown	mok	0		PCDNA3-MEG3
	C06	FAM	26.14	81	unknown	mok	0				MEG3
	C07	FAM	29.12	81	unknown	mok	0
	C08	FAM	29.21	81	unknown	mok	0		PCDNA3+HG
	C09	FAM	29.18	81	unknown	mok	0
	C10	FAM	26.51	81	unknown	mok	0
	C11	FAM	26.71	81	unknown	mok	0		PCDNA3-MEG3+HG
	C12	FAM	26.83	81	unknown	mok	0

## Sheet: B(Cell viability)
0.007	0.009	0.011	0.334	0.343	0.328	0.152	0.186	0.139	0.292	0.308	0.244
	BLANK			NG			HG			HG/MEG3

## Sheet: D(ROS)
	1	2	3	4	5	6	7	8	9	10	11
A	0.014	0.011	0.417	0.424	0.418	0.384	0.388	0.412	0.467	0.431	0.464
B	0.103	0.109				NG
C	0.157	0.185	0.847	0.871	0.856	1.189	1.091	1.234	0.987	0.996	1.032
D	0.245	0.298				HG
E	0.502	0.509	0.673	0.681	0.699	0.698	0.652	0.669	0.577	0.546	0.611
F	0.845	0.876				HG/MEG3
G	1.442	1.452
H	2.552	2.575
	STANDD

## Sheet: F(migration)
migration cell number
			HG
pcDNA3	83	69	91	66	81
pcDNA3-MEG3	31	25	19	33	12
