# Supplementary material for: Long noncoding RNA MEG3 suppresses podocyte injury in diabetic nephropathy by inactivating Wnt/β-catenin signaling
Source: PeerJ. 2019 Nov 28;7:e8016. doi: 10.7717/peerj.8016 (PMC6885352; doi:10.7717/peerj.8016)
Supplement: Supplemental Information 1 [file peerj-07-8016-s001.zip › Raw Data/Fig3.xlsx]

## Sheet: A(MEG3)
	Hole location	channel	CT value	TM value	type	Name of the target	Group no.
	A01	FAM	10.23	80.5	unknown	mok	0
	A02	FAM	10.33	80.5	unknown	mok	0		NC
	A03	FAM	10.41	80.5	unknown	mok	0
	A04	FAM	10.54	80.5	unknown	mok	0
	A05	FAM	10.27	80.5	unknown	mok	0		DM
	A06	FAM	10.55	80.5	unknown	mok	0				GADPH
	A07	FAM	10.36	80.5	unknown	mok	0
	A08	FAM	10.51	80.5	unknown	mok	0		PCDNA3+DM
	A09	FAM	10.44	80.5	unknown	mok	0
	A10	FAM	10.84	80.5	unknown	mok	0
	A11	FAM	10.58	80.5	unknown	mok	0		PCDNA3-MEG3+DM
	A12	FAM	10.76	80.5	unknown	mok	0
	C01	FAM	27.75	81	unknown	mok	0
	C02	FAM	27.81	81	unknown	mok	0		NC
	C03	FAM	27.63	81	unknown	mok	0
	C04	FAM	28.77	81	unknown	mok	0
	C05	FAM	28.84	81	unknown	mok	0		DM
	C06	FAM	28.99	81	unknown	mok	0				MEG3
	C07	FAM	28.88	81	unknown	mok	0
	C08	FAM	28.75	81	unknown	mok	0		PCDNA3+DM
	C09	FAM	28.96	81	unknown	mok	0
	C10	FAM	27.85	81	unknown	mok	0
	C11	FAM	27.91	81	unknown	mok	0		PCDNA3-MEG3+DM
	C12	FAM	28.19	81	unknown	mok	0

## Sheet: B(RT)
	Hole location	channel	CT value	TM value	type	Name of the target	Group no.
	A01	FAM	10.22	80.5	unknown	mok	0
	A02	FAM	10.31	80.5	unknown	mok	0	GAPDH
	A03	FAM	10.34	80.5	unknown	mok	0
	A04	FAM	23.51	80.5	unknown	mok	0
	A05	FAM	23.22	80.5	unknown	mok	0	CTNNB1
	A06	FAM	23.39	80.5	unknown	mok	0
	A07	FAM	24.12	81	unknown	mok	0		NC
	A08	FAM	24.21	81	unknown	mok	0	Snail
	A09	FAM	24.05	81	unknown	mok	0
	A10	FAM	21.22	81	unknown	mok	0
	A11	FAM	21.25	81	unknown	mok	0	α-SMA
	A12	FAM	21.37	81	unknown	mok	0
	B01	FAM	19.57	81	unknown	mok	0
	B02	FAM	19.87	81	unknown	mok	0	Podocin
	B03	FAM	19.69	81	unknown	mok	0
	B04	FAM	10.77	80.5	unknown	mok	0
	B05	FAM	10.81	80.5	unknown	mok	0	GAPDH
	B06	FAM	10.68	80.5	unknown	mok	0
	B07	FAM	22.81	80.5	unknown	mok	0
	B08	FAM	22.55	80.5	unknown	mok	0	CTNNB1
	B09	FAM	22.66	80.5	unknown	mok	0
	B10	FAM	23.75	81	unknown	mok	0		DM
	B11	FAM	23.79	81	unknown	mok	0	Snail
	B12	FAM	23.54	81	unknown	mok	0
	C01	FAM	20.5	81	unknown	mok	0
	C02	FAM	20.61	81	unknown	mok	0	α-SMA
	C03	FAM	20.43	81	unknown	mok	0
	C04	FAM	21.75	81	unknown	mok	0
	C05	FAM	21.57	81	unknown	mok	0	Podocin
	C06	FAM	21.68	81	unknown	mok	0
	C07	FAM	10.47	80.5	unknown	mok	0
	C08	FAM	10.52	80.5	unknown	mok	0	GAPDH
	C09	FAM	10.56	80.5	unknown	mok	0
	C10	FAM	22.51	80.5	unknown	mok	0
	C11	FAM	22.56	80.5	unknown	mok	0	CTNNB1
	C12	FAM	22.39	80.5	unknown	mok	0
	D01	FAM	23.47	81	unknown	mok	0		DM+pcDNA3
	D02	FAM	23.41	81	unknown	mok	0	Snail
	D03	FAM	23.21	81	unknown	mok	0
	D04	FAM	20.41	81	unknown	mok	0
	D05	FAM	20.35	81	unknown	mok	0	α-SMA
	D06	FAM	20.26	81	unknown	mok	0
	D07	FAM	21.25	81	unknown	mok	0
	D08	FAM	21.11	81	unknown	mok	0	Podocin
	D09	FAM	21.1	81	unknown	mok	0
	D10	FAM	10.66	80.5	unknown	mok	0
	D11	FAM	10.74	80.5	unknown	mok	0	GAPDH
	D12	FAM	10.81	80.5	unknown	mok	0
	E01	FAM	23.31	80.5	unknown	mok	0
	E02	FAM	23.37	80.5	unknown	mok	0	CTNNB1
	E03	FAM	23.54	80.5	unknown	mok	0
	E04	FAM	24.44	81	unknown	mok	0		DM+pcDNA3-MEG3
	E05	FAM	24.35	81	unknown	mok	0	Snail
	E06	FAM	24.2	81	unknown	mok	0
	E07	FAM	21.41	81	unknown	mok	0
	E08	FAM	21.35	81	unknown	mok	0	α-SMA
	E09	FAM	21.48	81	unknown	mok	0
	E10	FAM	20.41	81	unknown	mok	0
	E11	FAM	20.28	81	unknown	mok	0	Podocin
	E12	FAM	20.41	81	unknown	mok	0

## Sheet: D(Intensity)
	NC	DM	DM+pcDNA3	DM+pcDNA3-MEG3
	0.568	1.135	1.305	0.663
active β catenin	0.491	1.351	1.339	0.706
	0.554	1.302	1.248	0.798
	0.223	0.477	0.491	0.263
Snail	0.315	0.539	0.358	0.271
	0.198	0.369	0.459	0.339
	1.325	0.569	0.441	1.318
synaptopodin	1.397	0.479	0.496	1.499
	1.648	0.476	0.398	1.382
