# Supplementary material for: Long noncoding RNA MEG3 suppresses podocyte injury in diabetic nephropathy by inactivating Wnt/β-catenin signaling
Source: PeerJ. 2019 Nov 28;7:e8016. doi: 10.7717/peerj.8016 (PMC6885352; doi:10.7717/peerj.8016)
Supplement: Supplemental Information 1 [file peerj-07-8016-s001.zip › Raw Data/Fig4.xlsx]

## Sheet: Relative luciferase activity
NG	HG	HG/MG132
0.365	1.126	0.518
0.298	1.068	0.568
0.277	1.197	0.691

## Sheet: RT-PCR
	Hole location	channel	CT value	TM value	type	Name of the target	Group no.
	A01	FAM	10.41	80.5	unknown	mok	0
	A02	FAM	10.34	80.5	unknown	mok	0	GAPDH
	A03	FAM	10.44	80.5	unknown	mok	0
	A04	FAM	23.65	81	unknown	mok	0
	A05	FAM	23.87	81	unknown	mok	0	Snail	NG
	A06	FAM	23.91	81	unknown	mok	0
	A07	FAM	21.28	81	unknown	mok	0
	A08	FAM	21.37	81	unknown	mok	0	α-SMA
	A09	FAM	21.19	81	unknown	mok	0
	A10	FAM	10.77	80.5	unknown	mok	0
	A11	FAM	10.85	80.5	unknown	mok	0	GAPDH
	A12	FAM	10.83	80.5	unknown	mok	0
	B01	FAM	22.36	81	unknown	mok	0
	B02	FAM	22.15	81	unknown	mok	0	Snail	HG
	B03	FAM	22.11	81	unknown	mok	0
	B04	FAM	19.96	81	unknown	mok	0
	B05	FAM	19.87	81	unknown	mok	0	α-SMA
	B06	FAM	19.74	81	unknown	mok	0
	B07	FAM	10.84	80.5	unknown	mok	0
	B08	FAM	10.69	80.5	unknown	mok	0	GAPDH
	B09	FAM	10.73	80.5	unknown	mok	0
	B10	FAM	22.89	81	unknown	mok	0
	B11	FAM	23.06	81	unknown	mok	0	Snail	HG/MEG3
	B12	FAM	23.01	81	unknown	mok	0
	C01	FAM	20.89	81	unknown	mok	0
	C02	FAM	20.66	81	unknown	mok	0	α-SMA
	C03	FAM	20.47	81	unknown	mok	0
