# Supplementary material for: Long noncoding RNA MEG3 suppresses podocyte injury in diabetic nephropathy by inactivating Wnt/β-catenin signaling
Source: PeerJ. 2019 Nov 28;7:e8016. doi: 10.7717/peerj.8016 (PMC6885352; doi:10.7717/peerj.8016)
Supplement: Supplemental Information 1 [file peerj-07-8016-s001.zip › Raw Data/Fig5.xlsx]

## Sheet: B(Cell viability)
0.004	0.005	0.06	0.316	0.342	0.359	0.06	0.094	0.056	0.323	0.264	0.29
	BLANK			NG			HG			HG/MEG3
0.056	0.081	0.09
	HG/MEG3+SKL 2001

## Sheet: C(ROS)
	1	2	3	4	5	6	7	8	9	10	11
A	0.005	0.007	0.435	0.451	0.429	0.421	0.413	0.439	0.421	0.398	0.389
B	0.111	0.113				NG
C	0.177	0.193	1.529	1.551	1.533	1.299	1.285	1.274	1.425	1.441	1.463
D	0.276	0.288				HG
E	0.532	0.556	0.774	0.781	0.776	0.824	0.819	0.833	0.799	0.785	0.776
F	0.889	0.856				HG/MEG3
G	1.395	1.426	1.709	1.743	1.768	1.536	1.547	1.556	1.726	1.713	1.739
H	2.668	2.639				HG/MEG3+SKL 2001
	standard

## Sheet: E(migration)
migration cell number
NG	18	22	21	23	26
HG	68	51	55	69	63
HG+pcDNA3-MEG3	38	37	33	30	34
HG+pcDNA3-MEG3+SKL2001	57	61	48	55	46
